# Supplementary material for: First Phenotypic Characterization of the Edible Fruits of Lardizabala biternata: A Baseline for Conservation and Domestication of a Neglected and Endemic Vine
Source: Plants (Basel). 2025 Oct 10;14(20):3126. doi: 10.3390/plants14203126 (PMC12567215; doi:10.3390/plants14203126)
Supplement: Supplementary file 1 [file plants-14-03126-s001.zip]

Archive with 11 entries (11 files):
- plants-3817970-supplementary/Figure S1.pdf
- plants-3817970-supplementary/Figure S2.pdf
- plants-3817970-supplementary/Figure S3.pdf
- plants-3817970-supplementary/Figure S4.pdf
- plants-3817970-supplementary/Figure S5.pdf
- plants-3817970-supplementary/Table S1.pdf
- plants-3817970-supplementary/Table S2.pdf
- plants-3817970-supplementary/Table S3.pdf
- plants-3817970-supplementary/Table S4.pdf
- plants-3817970-supplementary/Table S5.pdf
- plants-3817970-supplementary/Table S6.pdf
